# Supplementary material for: Describing Characteristics and Differences of Neutrophils in Sepsis, Trauma, and Control Patients in Routinely Measured Hematology Data
Source: Biomedicines. 2022 Mar 9;10(3):633. doi: 10.3390/biomedicines10030633 (PMC8945568; doi:10.3390/biomedicines10030633)
Supplement: Supplementary file 1 [file biomedicines-10-00633-s001.zip]

Archive with 3 entries (3 files):
- Supplementary Figures.pdf
- Supplementary Material 1.pdf
- Supplementary Table 1.pdf
